# Supplementary material for: Ginsenoside Prolongs the Lifespan of C. elegans via Lipid Metabolism and Activating the Stress Response Signaling Pathway
Source: Int J Mol Sci. 2021 Sep 7;22(18):9668. doi: 10.3390/ijms22189668 (PMC8465798; doi:10.3390/ijms22189668)
Supplement: Supplementary file 1 [file ijms-22-09668-s001.zip]

Archive with 1 entries (1 files):
- ijms-1353918-supplementary.pdf
